# Supplementary material for: Enhancement of NK Cell Cytotoxic Activity and Immunoregulatory Effects of a Natural Product Supplement Across a Wide Age Span: A 30-Day In Vivo Human Study
Source: Int J Mol Sci. 2025 Mar 22;26(7):2897. doi: 10.3390/ijms26072897 (PMC11988361; doi:10.3390/ijms26072897)
Supplement: Supplementary file 1 [file ijms-26-02897-s001.zip]

Archive with 1 entries (1 files):
- ijms-3488030-supplementary.pdf
